# Supplementary material for: Deciphering the Role of Histone Modifications in Uterine Leiomyoma: Acetylation of H3K27 Regulates the Expression of Genes Involved in Proliferation, Cell Signaling, Cell Transport, Angiogenesis and Extracellular Matrix Formation
Source: Biomedicines. 2022 May 30;10(6):1279. doi: 10.3390/biomedicines10061279 (PMC9219820; doi:10.3390/biomedicines10061279)
Supplement: Supplementary file 1 [file biomedicines-10-01279-s001.zip]

Archive with 1 entries (1 files):
- biomedicines-1721972-supplementary.xlsx
