# Supplementary material for: Deciphering the Role of Histone Modifications in Uterine Leiomyoma: Acetylation of H3K27 Regulates the Expression of Genes Involved in Proliferation, Cell Signaling, Cell Transport, Angiogenesis and Extracellular Matrix Formation
Source: Biomedicines. 2022 May 30;10(6):1279. doi: 10.3390/biomedicines10061279 (PMC9219820; doi:10.3390/biomedicines10061279)
Supplement: Supplementary file 1 [file biomedicines-10-01279-s001.zip › biomedicines-1721972-supplementary.xlsx]

## Sheet: Hoja1
Gene	logFC	AveExpr	t	P.Value	adj.P.Val	B
SATB2-AS1	4.5419	-2.14338	8.3076	1.83839e-08	8.86102e-06	9.53481
GIMAP1	-4.25593	-2.97742	-7.4626	1.17967e-07	2.843e-05	7.77336
KCNG1	3.98722	-2.156	7.15858	2.35649e-07	3.78609e-05	7.11394
CD40	-4.89597	-2.28079	-6.45728	1.21603e-06	0.000123521	5.54376
ARAP2	-3.73356	-1.31406	-6.35108	1.56718e-06	0.000123521	5.30039
PART1	3.54975	-3.15957	6.33894	1.61343e-06	0.000123521	5.27248
HOXB4	-4.03701	-2.75439	-6.23949	2.0488e-06	0.000123521	5.04316
PODN	-3.72418	-2.44649	-6.23922	2.05015e-06	0.000123521	5.04253
ABCA8	-3.98551	-2.1458	-6.18593	2.33119e-06	0.000124848	4.91917
ASB5	3.73756	-3.28665	6.12102	2.72718e-06	0.000130965	4.76847
ITM2C	3.83738	-2.50606	6.0832	2.98884e-06	0.000130965	4.68045
FAM189A2	-3.93409	-2.76931	-5.96694	3.96489e-06	0.000159257	4.40888
GATA2	-4.18029	-1.56489	-5.76939	6.42885e-06	0.000225179	3.94418
PEAR1	-3.76455	-1.66314	-5.76238	6.54046e-06	0.000225179	3.92763
GIMAP6	-4.23947	-2.19058	-5.70133	7.60014e-06	0.000244218	3.78321
ADH1B	-4.31213	-1.83348	-5.49018	1.28075e-05	0.000385825	3.28118
GIMAP8	-3.61956	-3.49736	-5.39545	1.62053e-05	0.000459467	3.05479
IL15	-3.60098	-2.11235	-5.30973	2.00623e-05	0.000537224	2.84938
SLC16A4	-4.04739	-3.28344	-5.18889	2.71301e-05	0.000688247	2.55906
KRT19	-3.0383	-3.24125	-4.94297	5.02739e-05	0.0012116	1.9659
NDP	4.05422	-1.68514	4.89076	5.73288e-05	0.001269	1.83969
TMEM139	-3.39826	-2.29962	-4.88667	5.79212e-05	0.001269	1.82981
EDA2R	3.32528	-2.57043	4.84373	6.45339e-05	0.00131242	1.72592
C7	-3.22438	-2.06441	-4.83874	6.53486e-05	0.00131242	1.71387
PDE8B	3.11939	-1.94866	4.82044	6.84306e-05	0.00131934	1.66959
KLHDC8A	2.76215	-2.26681	4.6143	0.000115073	0.00213328	1.17055
TFAP2C	2.96531	-2.80642	4.57411	0.000127356	0.00227354	1.07326
ABCA9	-2.61059	-0.489179	-4.5527	0.000134426	0.00231405	1.02143
HOXA13	2.82648	-3.23223	4.53796	0.000139522	0.00231895	0.985752
LINC01160	2.99069	-1.04081	4.52203	0.000145245	0.0023336	0.947207
ADRB2	-2.94452	-2.70196	-4.3653	0.000215716	0.00329273	0.568204
GPX3	-3.80578	-2.80624	-4.36002	0.000218605	0.00329273	0.555468
ZNF711	2.60367	-3.85359	4.29331	0.000258667	0.00362085	0.394412
FAM107A	-3.30378	-3.16779	-4.28766	0.000262373	0.00362085	0.380803
HTATIP2	-3.75209	-2.81281	-4.28683	0.000262925	0.00362085	0.378792
VSNL1	3.25789	-2.38519	4.25515	0.000284785	0.00381296	0.3024
PRL	3.42635	-2.02614	4.23097	0.000302676	0.00394297	0.244141
SERPINB1	-2.95909	-1.31423	-4.21259	0.000317023	0.00402118	0.199871
CLVS2	2.80133	-3.75477	4.13602	0.000384429	0.00475115	0.0156874
DPT	-2.39639	-4.10894	-4.11536	0.000404942	0.00487955	-0.0339457
COL24A1	3.00018	-3.4622	4.06512	0.000459459	0.00528203	-0.154481
BST2	-3.56496	-1.41615	-4.06443	0.00046026	0.00528203	-0.156141
PROCR	-3.26871	-1.51637	-4.05015	0.000477075	0.00534768	-0.190369
S100A4	-2.47176	-2.35516	-3.99225	0.000551701	0.00604363	-0.328919
ECM1	-2.62363	-1.03455	-3.97716	0.000572983	0.00609398	-0.364983
MBP	-2.91793	-1.19971	-3.97122	0.000581583	0.00609398	-0.379176
CXCL2	-2.32804	-3.9017	-3.92308	0.000656135	0.00672887	-0.494024
ANGPTL4	-3.7495	-2.5401	-3.90283	0.000690263	0.00691281	-0.54228
FIGN	-2.705	-2.35644	-3.8857	0.000720482	0.00691281	-0.583044
CA12	3.41316	-1.67587	3.88469	0.000722302	0.00691281	-0.585444
IGFL3	2.70845	-2.08296	3.87704	0.000736262	0.00691281	-0.603651
ABLIM3	-3.73341	-1.84577	-3.87013	0.00074909	0.00691281	-0.620078
KLF15	-2.77426	-1.2535	-3.86428	0.000760123	0.00691281	-0.633981
THBD	-2.90386	-3.66073	-3.85147	0.000784836	0.00700539	-0.6644
PLCB4	-2.75453	-2.44172	-3.76165	0.00098194	0.00860536	-0.877215
SLC10A6	-2.76057	-3.22307	-3.75012	0.00101052	0.00869765	-0.904435
ARHGAP10	-2.64988	-1.06226	-3.74019	0.0010358	0.00875884	-0.927878
FMO2	-3.10228	-3.50244	-3.57848	0.00154664	0.0128531	-1.30751
PTGS2	-2.41474	-1.09401	-3.55108	0.00165482	0.013519	-1.37139
HOXC4	-2.94667	-3.09157	-3.52136	0.00178054	0.0143036	-1.44053
RBP1	-2.51877	-1.23175	-3.48872	0.00192939	0.0150445	-1.51628
LPAR4	2.80702	-3.45271	3.4875	0.00193518	0.0150445	-1.5191
SVEP1	-2.48831	-2.50656	-3.42202	0.00227223	0.0173843	-1.67038
FOXP4	2.04349	-3.85986	3.41329	0.00232133	0.0174825	-1.6905
EDNRB	-2.28296	-4.16566	-3.37412	0.0025544	0.0189419	-1.78049
CDH3	2.00887	-1.15071	3.34141	0.00276632	0.0199724	-1.85537
IL20RA	-2.03795	-3.72933	-3.33994	0.00277625	0.0199724	-1.85874
TUFT1	-2.37651	-0.698138	-3.31818	0.00292716	0.0207484	-1.90843
OSR1	2.42752	-1.19014	3.3032	0.00303559	0.0212052	-1.94256
TSKS	-2.20495	-2.78326	-3.29502	0.00309645	0.0213213	-1.96117
NRN1	-2.06201	-4.27613	-3.24723	0.00347635	0.0236	-2.06961
TACSTD2	-1.79011	-4.41208	-3.22314	0.00368464	0.0246666	-2.12407
TUBB2B	2.5121	-1.68106	3.19906	0.00390479	0.0257823	-2.17833
LINC00652	2.05933	-2.02345	3.1693	0.00419449	0.0272743	-2.2452
IL6	-2.11565	-0.835875	-3.16442	0.00424393	0.0272743	-2.25614
CHRDL2	2.34272	-3.73384	3.12239	0.00469369	0.0297678	-2.3501
ANO1	2.49661	-1.92267	2.97543	0.00665494	0.0416582	-2.6746
SPRY1	-2.30728	-0.853644	-2.96816	0.00676995	0.0418348	-2.69048
BCAN	2.01502	-4.14792	2.95877	0.00692137	0.0422291	-2.71096
RSPO1	-1.83619	-4.38904	-2.95088	0.00705118	0.0424834	-2.72816
LRRC7	1.78963	-4.26061	2.93634	0.0072963	0.0434175	-2.75978
FOXP2	-2.03476	-0.880082	-2.88469	0.00823464	0.0484036	-2.87156
